# Supplementary material for: InteractomeSeq: a web server for the identification and profiling of domains and epitopes from phage display and next generation sequencing data
Source: Nucleic Acids Res. 2020 May 13;48(W1):W200–7. doi: 10.1093/nar/gkaa363 (PMC7319578; doi:10.1093/nar/gkaa363)
Supplement: gkaa363_Supplemental_Files [file gkaa363_supplemental_files.zip]

Archive with 2 entries (2 files):
- Supplementary_Table.xlsx
- Tutorials.pdf
