# Supplementary material for: InteractomeSeq: a web server for the identification and profiling of domains and epitopes from phage display and next generation sequencing data
Source: Nucleic Acids Res. 2020 May 13;48(W1):W200–7. doi: 10.1093/nar/gkaa363 (PMC7319578; doi:10.1093/nar/gkaa363)
Supplement: gkaa363_Supplemental_Files [file gkaa363_supplemental_files.zip › Supplementary_Table.xlsx]

## Sheet: Foglio1
Table S1. Comparison of Interactomeseq and NGS-Trex performances
Bait	Competitor	Total reads	Mapped reads InteractomeSeq	%	Genes over threshold InteractomeSeq	Epitopes Predicted InteractomeSeq	Mapped reads NGS-Trex	%	Genes over threshold NGS-TRex	Epitopes Predicted NGS-Trex
invSINEB2	tRNA	254396	221579	0.871	1614	1935	212166	0.833999	218	N/A
invSINEB2	ssDNA	201978	168652	0.835002	1726	2082	161784	0.800998	198	N/A
AS Uchl1 Δ5′	tRNA	307714	254479	0.826998	2059	2567	248941	0.809001	295	N/A
AS Uchl1 Δ5′	ssDNA	205534	166524	0.810202	1055	1058	162105	0.788702	95	N/A
NotSelected	NA	155953	138798	0.889999	6604	9865	131001	0.840003	3803	N/A
